# Supplementary material for: Altered stability of dynamic brain functional architecture in primary open-angle glaucoma: a surface-based resting-state fMRI study
Source: Brain Imaging Behav. 2023 Oct 19;18(1):44–56. doi: 10.1007/s11682-023-00800-7 (PMC10844345; doi:10.1007/s11682-023-00800-7)
Supplement: Supplementary file 2 — Supplementary file2 (XLSX 44 kb) [file 11682_2023_800_MOESM2_ESM.xlsx]

## Sheet: HCP
	Region	Location	Cluster size (mm2)	Cluster size (Vertices)	Peak Index	Peak coordinates			Peak Intensity (t)
						X	Y	Z
32TR 2TR 6mm	Cluster 1	Early Visual Cortex: V2, V3, V4	663.633	120	10131	15.1559	-66.8135	-35.487	-5.23082
		Ventral Stream Visual Cortex: V8, VMV1, PIT, FFC
	Cluster 2	Early Visual Cortex: V2, V3	261.537	63	5251	20.037	-94.7651	11.6763	-4.83415
		Dorsal Stream Visual Cortex: V3A, V6A
	Cluster 3	Inferior Parietal Cortex: PF, PFop, PFt	151.905	54	278	-38.6871	-17.9259	23.3727	4.09121
		Temporo-Parieto-Occipital Junction: PSL
		Posterior Opercular Cortex: PFcm
	Cluster 4	Early Visual Cortex: V2, V3, V4	683.317	124	5594	-12.1507	-71.6922	-37.7727	-5.69411
		Ventral Stream Visual Cortex: V8, VMV1, VMV2, VMV3
		Primary Visual Cortex: V1
		Posterior Cingulate Cortex: ProS
	Cluster 5	Dorsal Stream Visual Cortex: V3A, V6, V6A, V7	407.476	104	299	-14.2656	-93.3304	13.2178	-4.90695
		Early Visual Cortex: V2, V3
		Posterior Cingulate Cortex: DVT
	Cluster 6	Inferior Parietal Cortex: PF	123.324	55	9732	39.273	-28.3928	7.63864	4.35442
		Temporo-Parieto-Occipital Junction: PSL
	Cluster 7	Inferior Frontal Cortex: IFSa, 45	49.9233	16	1873	21.5118	74.2133	-17.3296	4.40532
32TR 2TR 8mm	Cluster 1	Early Visual Cortex: V2, V3, V4	744.994	128	10131	15.1559	-66.8135	-35.487	-5.26259
		Ventral Stream Visual Cortex: V8, VMV1, PIT, FFC
	Cluster 2	Early Visual Cortex: V2, V3	300.102	69	5251	20.037	-94.7651	11.6763	-4.81916
		Dorsal Stream Visual Cortex: V3A, V6, V7, V6A
	Cluster 3	Inferior Parietal Cortex: PF, PFop, PFt	195.474	64	5973	-39.1809	-18.1402	21.4205	4.11701
		Temporo-Parieto-Occipital Junction: PSL
		Posterior Opercular Cortex: PFcm
	Cluster 4	Early Visual Cortex: V2, V3, V4	796.111	142	5594	-12.1507	-71.6922	-37.7727	-5.57836
		Ventral Stream Visual Cortex: V8, VMV1, MV2, VMV3
		Primary Visual Cortex: V1
		Posterior Cingulate Cortex: ProS
	Cluster 5	Dorsal Stream Visual Cortex: V3A, V6, V6A, V7	554.858	135	299	-14.2656	-93.3304	13.2178	-4.87252
		Early Visual Cortex: V2, V3
		Posterior Cingulate Cortex: DVT
	Cluster 6	Inferior Parietal Cortex: PF	177.686	66	9732	39.273	-28.3928	7.63864	4.35715
		Temporo-Parieto-Occipital Junction: PSL
	Cluster 7	Inferior Frontal Cortex: IFSa, 45	66.8612	20	1873	21.5118	74.2133	-17.3296	4.5049
32TR 2TR 10mm	Cluster 1	Early Visual Cortex: V2, V3, V4	820.955	137	10131	15.1559	-66.8135	-35.487	-5.2396
		Ventral Stream Visual Cortex: V8, VMV1, FFC, PIT
	Cluster 2	Early Visual Cortex: V2, V3	342.531	77	5251	20.037	-94.7651	11.6763	-4.77718
		Dorsal Stream Visual Cortex: V3A, V6, V7, V6A
	Cluster 3	Inferior Parietal Cortex: PF, PFop, PFt	251.403	77	5973	-39.1809	-18.1402	21.4205	4.1488
		Temporo-Parieto-Occipital Junction: PSL
		Posterior Opercular Cortex: PFcm
	Cluster 4	Early Visual Cortex: V2, V3, V4	904.949	157	5594	-12.1507	-71.6922	-37.7727	-5.49774
		Ventral Stream Visual Cortex: V8, VMV1, MV2, VMV3
		Primary Visual Cortex: V1
		Posterior Cingulate Cortex: ProS
		Medial Temporal Cortex: PHA1
	Cluster 5	Dorsal Stream Visual Cortex: V3A, V6, V6A, V7	672.897	151	299	-14.2656	-93.3304	13.2178	-4.82795
		Early Visual Cortex: V2, V3
		Posterior Cingulate Cortex: DVT
	Cluster 6	Inferior Parietal Cortex: PF, Pfop	216.441	74	9732	39.273	-28.3928	7.63864	4.32368
		Temporo-Parieto-Occipital Junction: PSL
	Cluster 7	Inferior Frontal Cortex: 45, IFSa	88.6168	26	1873	21.5118	74.2133	-17.3296	4.50096
32TR 1TR 6mm	Cluster 1	Early Visual Cortex: V2, V3, V4	663.633	120	10131	15.1559	-66.8135	-35.487	-5.21305
		Ventral Stream Visual Cortex: V8, VMV1, FFC, PIT
	Cluster 2	Early Visual Cortex: V2, V3	257.951	62	5251	20.037	-94.7651	11.6763	-4.82267
		Dorsal Stream Visual Cortex: V3A, V6A
	Cluster 3	Inferior Parietal Cortex: PF, PFop, PFt	147.575	53	278	-38.6871	-17.9259	23.3727	4.09073
		Temporo-Parieto-Occipital Junction: PSL
		Posterior Opercular Cortex: PFcm
	Cluster 4	Early Visual Cortex: V2, V3, V4	671.536	123	5594	-12.1507	-71.6922	-37.7727	-5.6904
		Ventral Stream Visual Cortex: V8, VMV1, MV2, VMV3
		Primary Visual Cortex: V1
		Posterior Cingulate Cortex: ProS
	Cluster 5	Dorsal Stream Visual Cortex: V3A, V6, V6A, V7	407.476	104	299	-14.2656	-93.3304	13.2178	-4.90343
		Early Visual Cortex: V2, V3
		Posterior Cingulate Cortex: DVT
	Cluster 6	Inferior Parietal Cortex: PF	123.324	55	9732	39.273	-28.3928	7.63864	4.35104
		Temporo-Parieto-Occipital Junction: PSL
	Cluster 7	Inferior Frontal Cortex: 45, IFSa	49.9233	16	1873	21.5118	74.2133	-17.3296	4.40967
32TR 1TR 8mm	Cluster 1	Early Visual Cortex: V2, V3, V4	744.994	128	10131	15.1559	-66.8135	-35.487	-5.24478
		Ventral Stream Visual Cortex: V8, VMV1, FFC, PIT
	Cluster 2	Early Visual Cortex: V2, V3	300.102	69	5251	20.037	-94.7651	11.6763	-4.80949
		Dorsal Stream Visual Cortex: V3A, V6, V7, V6A
	Cluster 3	Inferior Parietal Cortex: PF, PFop, PFt	188.461	63	5973	-39.1809	-18.1402	21.4205	4.11619
		Temporo-Parieto-Occipital Junction: PSL
		Posterior Opercular Cortex: PFcm
	Cluster 4	Early Visual Cortex: V2, V3, V4	792.405	141	5594	-12.1507	-71.6922	-37.7727	-5.57349
		Ventral Stream Visual Cortex: V8, VMV1, MV2, VMV3
		Primary Visual Cortex: V1
		Posterior Cingulate Cortex: ProS
	Cluster 5	Dorsal Stream Visual Cortex: V3A, V6, V6A, V7	541.784	132	299	-14.2656	-93.3304	13.2178	-4.86743
		Early Visual Cortex: V2, V3
		Posterior Cingulate Cortex: DVT
	Cluster 6	Inferior Parietal Cortex: PF	177.686	66	9732	39.273	-28.3928	7.63864	4.35454
		Temporo-Parieto-Occipital Junction: PSL
	Cluster 7	Inferior Frontal Cortex: IFSa, 45	66.8612	20	1873	21.5118	74.2133	-17.3296	4.50759
32TR 1TR 10mm	Cluster 1	Early Visual Cortex: V2, V3, V4	820.955	137	10131	15.1559	-66.8135	-35.487	-5.22189
		Ventral Stream Visual Cortex: V8, VMV1, FFC, PIT
	Cluster 2	Early Visual Cortex: V2, V3	336.499	76	5251	20.037	-94.7651	11.6763	-4.76819
		Dorsal Stream Visual Cortex: V3A, V6, V7, V6A
	Cluster 3	Inferior Parietal Cortex: PF, PFop, PFt	251.403	77	1654	-38.8442	-22.6331	22.1734	4.14984
		Temporo-Parieto-Occipital Junction: PSL
		Posterior Opercular Cortex: PFcm
	Cluster 4	Early Visual Cortex: V2, V3, V4	897.338	156	5594	-12.1507	-71.6922	-37.7727	-5.49185
		Ventral Stream Visual Cortex: V8, VMV1, MV2, VMV3
		Primary Visual Cortex: V1
		Medial Temporal Cortex: PHA1
		Posterior Cingulate Cortex: ProS
	Cluster 5	Dorsal Stream Visual Cortex: V3A, V6, V6A, V7	666.844	149	299	-14.2656	-93.3304	13.2178	-4.82195
		Early Visual Cortex: V2, V3
		Posterior Cingulate Cortex: DVT
	Cluster 6	Inferior Parietal Cortex: PF, Pfop	216.441	74	9732	39.273	-28.3928	7.63864	4.32117
		Temporo-Parieto-Occipital Junction: PSL
	Cluster 7	Inferior Frontal Cortex: IFSa, 45	83.5373	25	1873	21.5118	74.2133	-17.3296	4.50229
25TR 2TR 6mm	Cluster 1	Early Visual Cortex: V2, V3, V4	721.92	125	10131	15.1559	-66.8135	-35.487	-5.3407
		Ventral Stream Visual Cortex: V8, VMV1, PIT, FFC
	Cluster 2	Early Visual Cortex: V2, V3	259.518	63	5251	20.037	-94.7651	11.6763	-4.74813
		Dorsal Stream Visual Cortex: V3A, V6A
	Cluster 3	Inferior Parietal Cortex: PF, PFop, PFt	145.762	52	278	-38.6871	-17.9259	23.3727	4.08683
		Temporo-Parieto-Occipital Junction: PSL
		Posterior Opercular Cortex: PFcm
	Cluster 4	Early Visual Cortex: V2, V3, V4	718.553	130	5594	-12.1507	-71.6922	-37.7727	-5.87312
		Ventral Stream Visual Cortex: V8, VMV1, VMV2, VMV3
		Primary Visual Cortex: V1
		Posterior Cingulate Cortex: ProS
	Cluster 5	Dorsal Stream Visual Cortex: V3A, V6, V6A, V7	439.966	111	299	-14.2656	-93.3304	13.2178	-4.90533
		Early Visual Cortex: V2, V3
		Posterior Cingulate Cortex: DVT
		Primary Visual Cortex: V1
	Cluster 6	Inferior Parietal Cortex: PF	143.228	60	9732	39.273	-28.3928	7.63864	4.36639
		Temporo-Parieto-Occipital Junction: PSL
	Cluster 7	Inferior Frontal Cortex: IFSa, 45	49.9233	16	1873	21.5118	74.2133	-17.3296	4.40532
25TR 2TR 8mm	Cluster 1	Early Visual Cortex: V2, V3, V4	796.797	133	10131	15.1559	-66.8135	-35.487	-5.37922
		Ventral Stream Visual Cortex: V8, VMV1, FFC, PIT
	Cluster 2	Early Visual Cortex: V2, V3, V4	310.769	71	5251	20.037	-94.7651	11.6763	-4.71563
		Dorsal Stream Visual Cortex: V3A, V6
	Cluster 3	Inferior Parietal Cortex: PF, PFop, PFt	200.103	65	5973	-39.1809	-18.1402	21.4205	4.12663
		Temporo-Parieto-Occipital Junction: PSL
		Posterior Opercular Cortex: PFcm
	Cluster 4	Early Visual Cortex: V2, V3, V4	831.026	146	5594	-12.1507	-71.6922	-37.7727	-5.74034
		Ventral Stream Visual Cortex: V8, VMV1, MV2, VMV3
		Primary Visual Cortex: V1
		Posterior Cingulate Cortex: ProS
	Cluster 5	Dorsal Stream Visual Cortex: V3A, V6, V6A, V7	624.536	141	299	-14.2656	-93.3304	13.2178	-4.87761
		Early Visual Cortex: V2, V3
		Posterior Cingulate Cortex: DVT
		Primary Visual Cortex: V1
	Cluster 6	Inferior Parietal Cortex: PF, Pfop	198.565	71	9732	39.273	-28.3928	7.63864	4.37138
		Temporo-Parieto-Occipital Junction: PSL
	Cluster 7	Inferior Frontal Cortex: IFSa, 45	72.2832	21	1873	21.5118	74.2133	-17.3296	4.35401
25TR 2TR 10mm	Cluster 1	Early Visual Cortex: V2, V3, V4	828.704	139	10131	15.1559	-66.8135	-35.487	-5.3588
		Ventral Stream Visual Cortex: V8, VMV1, FFC, PIT, VMV2
		Primary Visual Cortex: V1
	Cluster 2	Early Visual Cortex: V2, V3	345.293	78	5253	21.356	-95.6214	9.57072	-4.67664
		Dorsal Stream Visual Cortex: V3A, V6, V7, V6A, 3B
	Cluster 3	Inferior Parietal Cortex: PF, PFop, PFt	251.504	77	5973	-39.1809	-18.1402	21.4205	4.16913
		Temporo-Parieto-Occipital Junction: PSL
		Posterior Opercular Cortex: PFcm
	Cluster 4	Early Visual Cortex: V2, V3, V4	972.289	165	5594	-12.1507	-71.6922	-37.7727	-5.64886
		Ventral Stream Visual Cortex: V8, VMV1, MV2, VMV3
		Primary Visual Cortex: V1
		Medial Temporal Cortex: PHA1
		Posterior Cingulate Cortex: ProS
	Cluster 5	Dorsal Stream Visual Cortex: V3A, V6, V6A, V7	681.058	153	299	-14.2656	-93.3304	13.2178	4.33586
		Early Visual Cortex: V2, V3
		Posterior Cingulate Cortex: DVT
		Primary Visual Cortex: V1
	Cluster 6	Inferior Parietal Cortex: PF, PFop	233.002	78	5330	38.4782	-27.8849	19.0225	4.32117
		Temporo-Parieto-Occipital Junction: PSL
	Cluster 7	Inferior Frontal Cortex: IFSa, 45	85.7695	25	1873	21.5118	74.2133	-17.3296	4.34899
25TR 1TR 6mm	Cluster 1	Early Visual Cortex: V2, V3, V4	620.585	114	10131	15.1559	-66.8135	-35.487	-5.13844
		Ventral Stream Visual Cortex: V8, VMV1, PIT, FFC
	Cluster 2	Early Visual Cortex: V2, V3	220.607	54	5251	20.037	-94.7651	11.6763	-4.67502
		Dorsal Stream Visual Cortex: V3A
	Cluster 3	Inferior Parietal Cortex: PF, PFop, PFt	139.376	50	278	-38.6871	-17.9259	23.3727	4.03677
		Posterior Opercular Cortex: PFcm
	Cluster 4	Early Visual Cortex: V2, V3, V4	638.714	113	5594	-12.1507	-71.6922	-37.7727	-5.72438
		Ventral Stream Visual Cortex: V8, VMV1, VMV2, VMV3
	Cluster 5	Dorsal Stream Visual Cortex: V3A, V6, V6A, V7	401.1	103	299	-14.2656	-93.3304	13.2178	-4.85022
		Early Visual Cortex: V2, V3
		Posterior Cingulate Cortex: DVT
	Cluster 6	Inferior Parietal Cortex: PF	120.95	52	5330	38.4782	-27.8849	19.0225	4.27523
		Temporo-Parieto-Occipital Junction: PSL
	Cluster 7	Inferior Frontal Cortex: IFSa, 45	35.7447	13	8238	21.4737	74.2133	71.9187	-18.1422
25TR 1TR 8mm	Cluster 1	Early Visual Cortex: V2, V3, V4	770.094	129	10131	15.1559	-66.8135	-35.487	-5.17963
		Ventral Stream Visual Cortex: V8, VMV1, FFC, PIT
	Cluster 2	Early Visual Cortex: V2, V3, V4	277.615	64	5251	20.037	-94.7651	11.6763	-4.64083
		Dorsal Stream Visual Cortex: V3A
	Cluster 3	Inferior Parietal Cortex: PF, PFop, PFt	185.782	61	1654	-38.8442	-22.6331	22.1734	4.08046
		Temporo-Parieto-Occipital Junction: PSL
		Posterior Opercular Cortex: PFcm
	Cluster 4	Early Visual Cortex: V2, V3, V4	753.987	134	5594	-12.1507	-71.6922	-37.7727	-5.59095
		Ventral Stream Visual Cortex: V8, VMV1, MV2, VMV3
		Primary Visual Cortex: V1
		Posterior Cingulate Cortex: ProS
	Cluster 5	Dorsal Stream Visual Cortex: V3A, V6, V6A, V7	525.659	126	299	-14.2656	-93.3304	13.2178	-4.82065
		Early Visual Cortex: V2, V3
		Posterior Cingulate Cortex: DVT
		Primary Visual Cortex: V1
	Cluster 6	Inferior Parietal Cortex: PF	176.424	66	5330	38.4782	-27.8849	19.0225	4.33234
		Temporo-Parieto-Occipital Junction: PSL
	Cluster 7	Inferior Frontal Cortex: IFSa, 45	60.9149	19	1873	21.5118	74.2133	-17.3296	4.29463
25TR 1TR 10mm	Cluster 1	Early Visual Cortex: V2, V3, V4	789.063	132	10131	15.1559	-66.8135	-35.487	-5.16409
		Ventral Stream Visual Cortex: V8, VMV1, FFC, PIT, VMV2
		Primary Visual Cortex: V1
	Cluster 2	Early Visual Cortex: V2, V3	298.558	68	5255	23.7834	-96.4776	5.26462	-4.5962
		Dorsal Stream Visual Cortex: V3A, V6, V7, V6A, 3B
	Cluster 3	Inferior Parietal Cortex: PF, PFop, PFt	240.689	72	1654	-38.8442	-22.6331	22.1734	4.17991
		Temporo-Parieto-Occipital Junction: PSL
		Posterior Opercular Cortex: PFcm
	Cluster 4	Early Visual Cortex: V2, V3, V4	867.338	150	5594	-12.1507	-71.6922	-37.7727	-5.49601
		Ventral Stream Visual Cortex: V8, VMV1, MV2, VMV3
		Primary Visual Cortex: V1
		Medial Temporal Cortex: PHA1
	Cluster 5	Dorsal Stream Visual Cortex: V3A, V6, V6A, V7	629.226	140	299	-14.2656	-93.3304	13.2178	-4.78403
		Early Visual Cortex: V2, V3
		Posterior Cingulate Cortex: DVT
	Cluster 6	Inferior Parietal Cortex: PF, PFop	215.15	75	5330	38.4782	-27.8849	19.0225	4.35754
		Temporo-Parieto-Occipital Junction: PSL
	Cluster 7	Inferior Frontal Cortex: IFSa, 45	77.9408	23	1873	21.5118	74.2133	-17.3296	4.2968
50TR 2TR 6mm	Cluster 1	Early Visual Cortex: V2, V3, V4	454.617	93	2525	16.0363	-70.5741	-34.9217	-4.84493
		Ventral Stream Visual Cortex: V8, VMV1, PIT, FFC
	Cluster 2	Early Visual Cortex: V2, V3	217.908	55	7803	18.3494	-95.834	10.5047	-4.62799
		Dorsal Stream Visual Cortex: V3A, V6A, V7
	Cluster 3	Inferior Parietal Cortex: PF, PFop, PFt	55.55	21	1652	-37.5341	-22.071	25.8332	3.88296
	Cluster 4	Early Visual Cortex: V2, V3, V4	536.179	102	5594	-12.1507	-71.6922	-37.7727	-5.42992
		Ventral Stream Visual Cortex: V8, VMV1, VMV3
		Primary Visual Cortex: V1
	Cluster 5	Dorsal Stream Visual Cortex: V3A, V6, V6A, V7	277.424	79	299	-14.2656	-93.3304	13.2178	-4.9391
		Early Visual Cortex: V2, V3
		Posterior Cingulate Cortex: DVT
	Cluster 6	Inferior Parietal Cortex: PF	60.4388	26	2392	39.2215	-28.8624	10.2484	4.08284
		Temporo-Parieto-Occipital Junction: PSL
	Cluster 7	Inferior Frontal Cortex: IFSa, 45	35.5854	13	1873	21.5118	74.2133	-17.3296	4.30442
50TR 2TR 8mm	Cluster 1	Early Visual Cortex: V2, V3, V4	588.705	111	10131	15.1559	-66.8135	-35.487	-4.82908
		Ventral Stream Visual Cortex: V8, VMV1, FFC, PIT
	Cluster 2	Early Visual Cortex: V2, V3	282.523	66	5251	20.037	-94.7651	11.6763	-4.6201
		Dorsal Stream Visual Cortex: V3A, V6, V7, V6A
	Cluster 3	Inferior Parietal Cortex: PF, PFop, PFt	68.5613	24	1652	-37.5341	-22.071	25.8332	3.99123
	Cluster 4	Early Visual Cortex: V2, V3, V4	666.533	118	5594	-12.1507	-71.6922	-37.7727	-5.30362
		Ventral Stream Visual Cortex: V8, VMV1, MV2, VMV3
		Primary Visual Cortex: V1
	Cluster 5	Dorsal Stream Visual Cortex: V3A, V6, V6A, V7	405.282	108	299	-14.2656	-93.3304	13.2178	-4.87367
		Early Visual Cortex: V2, V3
		Posterior Cingulate Cortex: DVT
		Primary Visual Cortex: V1
	Cluster 6	Inferior Parietal Cortex: PF	68.5704	29	2392	39.2215	-28.8624	10.2484	4.04224
		Temporo-Parieto-Occipital Junction: PSL
	Cluster 7	Inferior Frontal Cortex: IFSa, 45	60.8926	19	1873	21.5118	74.2133	-17.3296	4.4325
50TR 2TR 10mm	Cluster 1	Early Visual Cortex: V2, V3, V4	700.358	123	10131	15.1559	-66.8135	-35.487	-4.81333
		Ventral Stream Visual Cortex: V8, VMV1, FFC, PIT
	Cluster 2	Early Visual Cortex: V2, V3	318.539	72	5251	20.037	-94.7651	11.6763	-4.61708
		Dorsal Stream Visual Cortex: V3A, V6, V7, V6A
		Inferior Parietal Cortex: PF, PFop, PFt	148.453	53	3714	-38.3084	-22.235	24.0504	4.06572
	Cluster 3	Temporo-Parieto-Occipital Junction: PSL
	Cluster 4	Early Visual Cortex: V2, V3, V4	779.402	138	5594	-12.1507	-71.6922	-37.7727	-5.22114
		Ventral Stream Visual Cortex: V8, VMV1, MV2, VMV3
		Primary Visual Cortex: V1
		Posterior Cingulate Cortex: ProS
	Cluster 5	Dorsal Stream Visual Cortex: V3A, V6, V6A, V7	497.865	124	299	-14.2656	-93.3304	13.2178	-4.80456
		Early Visual Cortex: V2, V3
		Posterior Cingulate Cortex: DVT
		Primary Visual Cortex: V1
	Cluster 6	Inferior Parietal Cortex: PF	95.0805	36	2392	39.2215	-28.8624	10.2484	4.02264
		Temporo-Parieto-Occipital Junction: PSL
	Cluster 7	Inferior Frontal Cortex: IFSa, 45	80.4434	24	1873	21.5118	74.2133	-17.3296	4.44875
50TR 1TR 6mm	Cluster 1	Early Visual Cortex: V2, V3, V4	246.183	54	2525	16.0363	-70.5741	-34.9217	-4.60614
		Ventral Stream Visual Cortex: VMV1
	Cluster 2	Early Visual Cortex: V2, V3	178.922	46	7803	18.3494	-95.834	10.5047	-4.56361
		Dorsal Stream Visual Cortex: V3A, V6A, V7
	Cluster 3	Inferior Parietal Cortex: PF, PFop, PFt	44.2507	18	278	-38.6871	-17.9259	23.3727	3.85004
	Cluster 4	Early Visual Cortex: V2, V3, V4	456.121	89	5594	-12.1507	-71.6922	-37.7727	-5.28439
		Ventral Stream Visual Cortex: VMV1, VMV3
	Cluster 5	Dorsal Stream Visual Cortex: V3A, V6, V6A, V7	217.524	65	299	-14.2656	-93.3304	13.2178	-4.84593
		Early Visual Cortex: V2, V3
	Cluster 6	Inferior Parietal Cortex: PF	41.4902	22	2392	39.2215	-28.8624	10.2484	3.95906
		Temporo-Parieto-Occipital Junction: PSL
	Cluster 7	Inferior Frontal Cortex: IFSa, 45	32.6675	12	1873	21.5118	74.2133	-17.3296	4.24972
50TR 1TR 8mm	Cluster 1	Early Visual Cortex: V2, V3, V4	436.181	90	7995	0.749159	-66.8135	-35.487	-4.69084
		Ventral Stream Visual Cortex: V8, VMV1, FFC, PIT
	Cluster 2	Early Visual Cortex: V2, V3	230.525	56	7803	18.3494	-95.834	10.5047	-4.5376
		Dorsal Stream Visual Cortex: V3A, V7, V6A
	Cluster 3	Inferior Parietal Cortex: PF, PFop, PFt	59.7486	22	1652	-37.5341	-22.071	25.8332	3.95159
	Cluster 4	Early Visual Cortex: V2, V3, V4	572.232	103	5594	-12.1507	-71.6922	-37.7727	-5.15502
		Ventral Stream Visual Cortex: V8, VMV1, VMV3
	Cluster 5	Dorsal Stream Visual Cortex: V3A, V6, V6A, V7	303.366	83	299	-14.2656	-93.3304	13.2178	-4.78214
		Early Visual Cortex: V2, V3
		Posterior Cingulate Cortex: DVT
	Cluster 6	Inferior Parietal Cortex: PF	62.4031	27	5330	38.4782	-27.8849	19.0225	3.97627
		Temporo-Parieto-Occipital Junction: PSL
	Cluster 7	Inferior Frontal Cortex: IFSa, 45	55.0806	18	1873	21.5118	74.2133	-17.3296	4.3916
50TR 1TR 10mm	Cluster 1	Early Visual Cortex: V2, V3, V4	522.806	101	10131	15.1559	-66.8135	-35.487	-4.60693
		Ventral Stream Visual Cortex: V8, VMV1, FFC, PIT
	Cluster 2	Early Visual Cortex: V2, V3	257.413	61	5251	20.037	-94.7651	11.6763	-4.53183
		Dorsal Stream Visual Cortex: V3A, V6, V7, V6A
	Cluster 3	Inferior Parietal Cortex: PF, PFop, PFt	124.58	47	3714	-38.3084	-22.235	24.0504	4.02724
	Cluster 4	Early Visual Cortex: V2, V3, V4	667.808	121	5594	-12.1507	-71.6922	-37.7727	-5.06734
		Ventral Stream Visual Cortex: V8, VMV1, MV2, VMV3
		Primary Visual Cortex: V1
	Cluster 5	Dorsal Stream Visual Cortex: V3A, V6, V6A, V7	379.566	97	299	-14.2656	-93.3304	13.2178	-4.71511
		Early Visual Cortex: V2, V3
		Posterior Cingulate Cortex: DVT
	Cluster 6	Inferior Parietal Cortex: PF	74.9852	31	5330	38.4782	-27.8849	19.0225	3.9806
		Temporo-Parieto-Occipital Junction: PSL
	Cluster 7	Inferior Frontal Cortex: IFSa, 45	80.2558	24	1873	21.5118	74.2133	-17.3296	4.41954

## Sheet: 7Networks
	Region	Location	Cluster size (mm2)	Cluster size (Vertices)	Peak Index	Peak coordinates			Peak Intensity (t)
						X	Y	Z
32TR 2TR 6mm	Cluster 1	VN	663.633	120	10131	15.1559	-66.8135	-35.487	-5.23082
	Cluster 2	VN	261.537	63	5251	20.037	-94.7651	11.6763	-4.83415
	Cluster 3	VAN (49)	151.905	54	278	-38.6871	-17.9259	23.3727	4.09121
		DAN (5)
	Cluster 4	VN	683.317	124	5594	-12.1507	-71.6922	-37.7727	-5.69411
	Cluster 5	VN	407.476	104	299	-14.2656	-93.3304	13.2178	-4.90695
	Cluster 6	VAN	123.324	55	9732	39.273	-28.3928	7.63864	4.35442
	Cluster 7	VAN (11)	49.9233	16	1873	21.5118	74.2133	-17.3296	4.40532
		DMN (4)
		FPN (1)
32TR 2TR 8mm	Cluster 1	VN	744.994	128	10131	15.1559	-66.8135	-35.487	-5.26259
	Cluster 2	VN	300.102	69	5251	20.037	-94.7651	11.6763	-4.81916
	Cluster 3	VAN	195.474	64	5973	-39.1809	-18.1402	21.4205	4.11701
		DAN
	Cluster 4	VN	796.111	142	5594	-12.1507	-71.6922	-37.7727	-5.57836
	Cluster 5	VN	554.858	135	299	-14.2656	-93.3304	13.2178	-4.87252
	Cluster 6	VAN	177.686	66	9732	39.273	-28.3928	7.63864	4.35715
	Cluster 7	VAN	66.8612	20	1873	21.5118	74.2133	-17.3296	4.5049
		DMN
		FPN
32TR 2TR 10mm	Cluster 1	VN	820.955	137	10131	15.1559	-66.8135	-35.487	-5.2396
	Cluster 2	VN	342.531	77	5251	20.037	-94.7651	11.6763	-4.77718
	Cluster 3	VAN	251.403	77	5973	-39.1809	-18.1402	21.4205	4.1488
		DAN
	Cluster 4	VN	904.949	157	5594	-12.1507	-71.6922	-37.7727	-5.49774
	Cluster 5	VN	672.897	151	299	-14.2656	-93.3304	13.2178	-4.82795
	Cluster 6	VAN	216.441	74	9732	39.273	-28.3928	7.63864	4.32368
	Cluster 7	VAN	88.6168	26	1873	21.5118	74.2133	-17.3296	4.50096
		DMN
		FPN
32TR 1TR 6mm	Cluster 1	VN	663.633	120	10131	15.1559	-66.8135	-35.487	-5.21305
	Cluster 2	VN	257.951	62	5251	20.037	-94.7651	11.6763	-4.82267
	Cluster 3	VAN	147.575	53	278	-38.6871	-17.9259	23.3727	4.09073
		DAN
	Cluster 4	VN	671.536	123	5594	-12.1507	-71.6922	-37.7727	-5.6904
	Cluster 5	VN	407.476	104	299	-14.2656	-93.3304	13.2178	-4.90343
	Cluster 6	VAN	123.324	55	9732	39.273	-28.3928	7.63864	4.35104
	Cluster 7	DMN	49.9233	16	1873	21.5118	74.2133	-17.3296	4.40967
		FPN
		VAN
32TR 1TR 8mm	Cluster 1	VN	744.994	128	10131	15.1559	-66.8135	-35.487	-5.24478
	Cluster 2	VN	300.102	69	5251	20.037	-94.7651	11.6763	-4.80949
	Cluster 3	VAN (58)	188.461	63	5973	-39.1809	-18.1402	21.4205	4.11619
		DAN (5)
	Cluster 4	VN	792.405	141	5594	-12.1507	-71.6922	-37.7727	-5.57349
	Cluster 5	VN	541.784	132	299	-14.2656	-93.3304	13.2178	-4.86743
	Cluster 6	VAN	177.686	66	9732	39.273	-28.3928	7.63864	4.35454
	Cluster 7	VAN (13)	66.8612	20	1873	21.5118	74.2133	-17.3296	4.50759
		DMN (6)
		FPN (1)
32TR 1TR 10mm	Cluster 1	VN	820.955	137	10131	15.1559	-66.8135	-35.487	-5.22189
	Cluster 2	VN	336.499	76	5251	20.037	-94.7651	11.6763	-4.76819
	Cluster 3	VAN (70)	251.403	77	1654	-38.8442	-22.6331	22.1734	4.14984
		VAN (7)
	Cluster 4	VN	897.338	156	5594	-12.1507	-71.6922	-37.7727	-5.49185
	Cluster 5	VN	666.844	149	299	-14.2656	-93.3304	13.2178	-4.82195
	Cluster 6	VAN	216.441	74	9732	39.273	-28.3928	7.63864	4.32117
	Cluster 7	VAN (14)	83.5373	25	1873	21.5118	74.2133	-17.3296	4.50229
		DMN (10)
		FPN (1)
25TR 2TR 6mm	Cluster 1	VN	721.92	125	10131	15.1559	-66.8135	-35.487	-5.3407
	Cluster 2	VN	259.518	63	5251	20.037	-94.7651	11.6763	-4.74813
	Cluster 3	VAN (48)	145.762	52	278	-38.6871	-17.9259	23.3727	4.08683
		DAN (4)
	Cluster 4	VN	718.553	130	5594	-12.1507	-71.6922	-37.7727	-5.87312
	Cluster 5	VN	439.966	111	299	-14.2656	-93.3304	13.2178	-4.90533
	Cluster 6	VAN	143.228	60	9732	39.273	-28.3928	7.63864	4.36639
	Cluster 7	VAN (11)	49.9233	16	1873	21.5118	74.2133	-17.3296	4.40532
		DMN (4)
		FPN (1)
25TR 2TR 8mm	Cluster 1	VN	796.797	133	10131	15.1559	-66.8135	-35.487	-5.37922
	Cluster 2	VN	310.769	71	5251	20.037	-94.7651	11.6763	-4.71563
	Cluster 3	VAN (59)	200.103	65	5973	-39.1809	-18.1402	21.4205	4.12663
		DAN (6)
	Cluster 4	DMN (57)	831.026	146	5594	-12.1507	-71.6922	-37.7727	-5.74034
		DAN (39)
		FPN (38)
		VN (12)
	Cluster 5	DMN (51)	624.536	141	299	-14.2656	-93.3304	13.2178	-4.87761
		VN (47)
		DAN (43)
	Cluster 6	DMN (55)	198.565	71	9732	39.273	-28.3928	7.63864	4.37138
		VAN (10)
		FPN (6)
	Cluster 7	DMN (20)	72.2832	21	1873	21.5118	74.2133	-17.3296	4.35401
		LN (1)
25TR 2TR 10mm	Cluster 1	VN	828.704	139	10131	15.1559	-66.8135	-35.487	-5.3588
	Cluster 2	VN	345.293	78	5253	21.356	-95.6214	9.57072	-4.67664
	Cluster 3	VAN (70)	251.504	77	5973	-39.1809	-18.1402	21.4205	4.16913
		DAN (7)
	Cluster 4	DMN (63)	972.289	165	5594	-12.1507	-71.6922	-37.7727	-5.64886
		DAN (47)
		FPN (39)
		VN (16)
	Cluster 5	DMN (60)	681.058	153	299	-14.2656	-93.3304	13.2178	4.33586
		VN (48)
		DAN (45)
	Cluster 6	DMN (60)	233.002	78	5330	38.4782	-27.8849	19.0225	4.32117
		VAN (12)
		FPN (6)
	Cluster 7	DMN (23)	85.7695	25	1873	21.5118	74.2133	-17.3296	4.34899
		LN (2)
25TR 1TR 6mm	Cluster 1	VN	620.585	114	10131	15.1559	-66.8135	-35.487	-5.13844
	Cluster 2	VN	220.607	54	5251	20.037	-94.7651	11.6763	-4.67502
	Cluster 3	VAN (46)	139.376	50	278	-38.6871	-17.9259	23.3727	4.03677
		DAN (4)
	Cluster 4	VN	638.714	113	5594	-12.1507	-71.6922	-37.7727	-5.72438
	Cluster 5	VN	401.1	103	299	-14.2656	-93.3304	13.2178	-4.85022
	Cluster 6	VAN	120.95	52	5330	38.4782	-27.8849	19.0225	4.27523
	Cluster 7	VAN (9)	35.7447	13	8238	21.4737	74.2133	71.9187	-18.1422
		DMN (3)
		FPN (1)
25TR 1TR 8mm	Cluster 1	VN	770.094	129	10131	15.1559	-66.8135	-35.487	-5.17963
	Cluster 2	VN	277.615	64	5251	20.037	-94.7651	11.6763	-4.64083
	Cluster 3	VAN (55)	185.782	61	1654	-38.8442	-22.6331	22.1734	4.08046
		DAN (6)
	Cluster 4	VN	753.987	134	5594	-12.1507	-71.6922	-37.7727	-5.59095
	Cluster 5	VN	525.659	126	299	-14.2656	-93.3304	13.2178	-4.82065
	Cluster 6	VAN (65)	176.424	66	5330	38.4782	-27.8849	19.0225	4.33234
		DAN (1)
	Cluster 7	VAN (12)	60.9149	19	1873	21.5118	74.2133	-17.3296	4.29463
		DMN (6)
		FPN (1)
25TR 1TR 10mm	Cluster 1	VN	789.063	132	10131	15.1559	-66.8135	-35.487	-5.16409
	Cluster 2	VN	298.558	68	5255	23.7834	-96.4776	5.26462	-4.5962
	Cluster 3	VAN (65)	240.689	72	1654	-38.8442	-22.6331	22.1734	4.17991
		DAN (7)
	Cluster 4	VN	867.338	150	5594	-12.1507	-71.6922	-37.7727	-5.49601
	Cluster 5	VN	629.226	140	299	-14.2656	-93.3304	13.2178	-4.78403
	Cluster 6	VAN (74)	215.15	75	5330	38.4782	-27.8849	19.0225	4.35754
		DAN (1)
	Cluster 7	VAN (13)	77.9408	23	1873	21.5118	74.2133	-17.3296	4.2968
		DMN (9)
		FPN (1)
50TR 2TR 6mm	Cluster 1	VN	454.617	93	2525	16.0363	-70.5741	-34.9217	-4.84493
	Cluster 2	VN	217.908	55	7803	18.3494	-95.834	10.5047	-4.62799
	Cluster 3	VAN (17)	55.55	21	1652	-37.5341	-22.071	25.8332	3.88296
		DAN (4)
	Cluster 4	VN	536.179	102	5594	-12.1507	-71.6922	-37.7727	-5.42992
	Cluster 5	VN	277.424	79	299	-14.2656	-93.3304	13.2178	-4.9391
	Cluster 6	VAN	60.4388	26	2392	39.2215	-28.8624	10.2484	4.08284
	Cluster 7	VAN (9)	35.5854	13	1873	21.5118	74.2133	-17.3296	4.30442
		DMN (3)
		FPN (1)
50TR 2TR 8mm	Cluster 1	VN	588.705	111	10131	15.1559	-66.8135	-35.487	-4.82908
	Cluster 2	VN	282.523	66	5251	20.037	-94.7651	11.6763	-4.6201
	Cluster 3	VAN (18)	68.5613	24	1652	-37.5341	-22.071	25.8332	3.99123
		DAN (6)
	Cluster 4	VN	666.533	118	5594	-12.1507	-71.6922	-37.7727	-5.30362
	Cluster 5	VN	405.282	108	299	-14.2656	-93.3304	13.2178	-4.87367
	Cluster 6	VAN	68.5704	29	2392	39.2215	-28.8624	10.2484	4.04224
	Cluster 7	VAN (11)	60.8926	19	1873	21.5118	74.2133	-17.3296	4.4325
		DMN (7)
		FPN (1)
50TR 2TR 10mm	Cluster 1	VN	700.358	123	10131	15.1559	-66.8135	-35.487	-4.81333
	Cluster 2	VN	318.539	72	5251	20.037	-94.7651	11.6763	-4.61708
	Cluster 3	VAN (47)	148.453	53	3714	-38.3084	-22.235	24.0504	4.06572
		DAN (6)
	Cluster 4	VN	779.402	138	5594	-12.1507	-71.6922	-37.7727	-5.22114
	Cluster 5	VN	497.865	124	299	-14.2656	-93.3304	13.2178	-4.80456
	Cluster 6	VAN	95.0805	36	2392	39.2215	-28.8624	10.2484	4.02264
	Cluster 7	VAN (13)	80.4434	24	1873	21.5118	74.2133	-17.3296	4.44875
		DMN (10)
		FPN (1)
50TR 1TR 6mm	Cluster 1	VN	246.183	54	2525	16.0363	-70.5741	-34.9217	-4.60614
	Cluster 2	VN	178.922	46	7803	18.3494	-95.834	10.5047	-4.56361
	Cluster 3	VAN (14)	44.2507	18	278	-38.6871	-17.9259	23.3727	3.85004
		DAN (4)
	Cluster 4	VN	456.121	89	5594	-12.1507	-71.6922	-37.7727	-5.28439
	Cluster 5	VN	217.524	65	299	-14.2656	-93.3304	13.2178	-4.84593
	Cluster 6	VAN	41.4902	22	2392	39.2215	-28.8624	10.2484	3.95906
	Cluster 7	VAN (8)	32.6675	12	1873	21.5118	74.2133	-17.3296	4.24972
		DMN (3)
		FPN (1)
50TR 1TR 8mm	Cluster 1	VN	436.181	90	7995	0.749159	-66.8135	-35.487	-4.69084
	Cluster 2	VN	230.525	56	7803	18.3494	-95.834	10.5047	-4.5376
	Cluster 3	VAN (17)	59.7486	22	1652	-37.5341	-22.071	25.8332	3.95159
		DAN (5)
	Cluster 4	VN	572.232	103	5594	-12.1507	-71.6922	-37.7727	-5.15502
	Cluster 5	VN	303.366	83	299	-14.2656	-93.3304	13.2178	-4.78214
	Cluster 6	VAN	62.4031	27	5330	38.4782	-27.8849	19.0225	3.97627
	Cluster 7	VAN (10)	55.0806	18	1873	21.5118	74.2133	-17.3296	4.3916
		DMN (7)
		FPN (1)
50TR 1TR 10mm	Cluster 1	VN	522.806	101	10131	15.1559	-66.8135	-35.487	-4.60693
	Cluster 2	VN	257.413	61	5251	20.037	-94.7651	11.6763	-4.53183
	Cluster 3	VAN (41)	124.58	47	3714	-38.3084	-22.235	24.0504	4.02724
		DAN (6)
	Cluster 4	VN	667.808	121	5594	-12.1507	-71.6922	-37.7727	-5.06734
	Cluster 5	VN	379.566	97	299	-14.2656	-93.3304	13.2178	-4.71511
	Cluster 6	VAN	74.9852	31	5330	38.4782	-27.8849	19.0225	3.9806
	Cluster 7	VAN (12)	80.2558	24	1873	21.5118	74.2133	-17.3296	4.41954
		DMN (10)
		FPN (2)
